# Supplementary material for: A Novel Anti-CD73 Antibody That Selectively Inhibits Membrane CD73 Shows Antitumor Activity and Induces Tumor Immune Escape
Source: Biomedicines. 2022 Mar 31;10(4):825. doi: 10.3390/biomedicines10040825 (PMC9031174; doi:10.3390/biomedicines10040825)
Supplement: Supplementary file 1 [file biomedicines-10-00825-s001.zip]

Archive with 1 entries (1 files):
- biomedicines-1638395-supplementary.pdf
